# Supplementary material for: Sparse CCA-based mediation analysis with high-dimensional exposures and mediators
Source: Bioinformatics. 2026 Jun 30;42(7):btag474. doi: 10.1093/bioinformatics/btag474 (PMC13384060; doi:10.1093/bioinformatics/btag474)
Supplement: btag474_Supplementary_Data [file btag474_supplementary_data.zip]

Archive with 2 entries (2 files):
- SupplementaryFile1.pdf
- SupplementaryFile2.csv
