# Supplementary material for: Sparse CCA-based mediation analysis with high-dimensional exposures and mediators
Source: Bioinformatics. 2026 Jun 30;42(7):btag474. doi: 10.1093/bioinformatics/btag474 (PMC13384060; doi:10.1093/bioinformatics/btag474)
Supplement: btag474_Supplementary_Data [file btag474_supplementary_data.zip › SupplementaryFile2.csv]

chemical	detection_rate
Acenaphthene	1
Acenaphthene_d10	1
Acenaphthylene	1
Acequinocyl	0.992537313432836
Acetochlor	0.985074626865672
Acetophenone	1
Acifluorfen	0.00746268656716418
Acrinathrin	1
Alachlor	1
Aldicarb_sulfone	0.17910447761194
Aldicarb_sulfoxide	1
Aldrin	0.00746268656716418
Allidochlor	0.992537313432836
Allyl2_4_6_tribromophenylether	0.00746268656716418
Aniline	1
Anthracene	1
Anthraquinone	1
Aramite	0.171641791044776
Atraton	1
Atrazine	0.0597014925373134
Avobenzone	0.985074626865672
Azinphos_ethyl	0.462686567164179
Azinphos_methyl	0.843283582089552
Azobenzene	0.850746268656716
BDE_100	0.0447761194029851
BDE_153	0.201492537313433
BDE_154	0
BDE_17	0.0149253731343284
BDE_183	0
BDE_28	0.0149253731343284
BDE_47	0
BDE_66	0.671641791044776
BDE_71	0
BDE_85	0
BDE_99	0.119402985074627
Bensulfuron_methyl	0.992537313432836
Bentazon	0.343283582089552
Benz[a]pyrene	1
Benz_a_anthracene	0.843283582089552
Benzidine	0.947761194029851
Benzo_b_fluoranthene	1
Benzo_g_h_i_perylene	0.082089552238806
Benzo_k_fluoranthene	1
Benzoic_acid	1
Benzoylprop_ethyl	0.00746268656716418
Benzyl_alcohol	0.0895522388059701
Benzyl_butyl_phthalate	1
Benzyl_salicylate	0.261194029850746
Bifenthrin	0.0298507462686567
Bioallethrin	1
Bis_2_3_dibromopropyl_hydrogenphosphate	0.992537313432836
BisphenolA	0.962686567164179
Bisphenol_F	0.992537313432836
Bisphenol_S	0.828358208955224
Bromacil	0.462686567164179
Bromfenvinfos_methyl	0.00746268656716418
Bromfenvinphos_E	1
Bromobenzene	0.0298507462686567
Bromochloromethane	0.00746268656716418
Bromodichloromethane	0.91044776119403
Bromophos_ethyl	0.00746268656716418
Bromopropylate	0.00746268656716418
Butyl_benzyl_phthalate	0.388059701492537
Butylate	0.925373134328358
Butyric_acid	1
Caffeine	1
Captafol	0.0895522388059701
Captan	0.0149253731343284
Carbaryl	0.858208955223881
Carbazole	1
Carbofuran_phenol	1
Carbophenothion	0.00746268656716418
Carfentrazone_ethyl	0.00746268656716418
Celluflex	1
Chlorbenside	0.0746268656716418
Chlorfenapyr	0.00746268656716418
Chlorfenson	0.992537313432836
Chlorobenzene	0.0298507462686567
Chlorobenzilate	0.126865671641791
Chloroform	0.082089552238806
Chlorpropham	0.940298507462687
Chlorpyrifos	0.0447761194029851
Chlorthiophos_1	0.0149253731343284
Chlorthiophos_2	0.00746268656716418
Cholesterol	0.0597014925373134
Chrysene	0.835820895522388
Chrysene_d12	0.00746268656716418
Cinnamyl_acetate	0.0447761194029851
Cinnamyl_alcohol	1
Clomazone_Command	0.0746268656716418
Coumaphos	0.00746268656716418
Cycloate	0.335820895522388
Cyfluthrin	0.00746268656716418
Cypermethrin_1	0.888059701492537
Cypermethrin_2	0.992537313432836
Cypermethrin_3	0.992537313432836
Cypermethrin_4	1
Cyprodinil	1
DCPA_methyl_ester_Chlorthal_dimethyl	0.00746268656716418
DFTPP	0.947761194029851
D_Carnitine	0.835820895522388
Deet	1
Deltamethrin_1	0.00746268656716418
Deltamethrin_2	0.00746268656716418
Di_n_butyl_phthalate	1
Di_n_octyl_phthalate	1
Diallate_cis	0.156716417910448
Diallate_trans	0.283582089552239
Diazinon	0.41044776119403
Dibenz_a_h_anthracene	0.0149253731343284
Dibenzofuran	1
Dibromochloromethane	0.977611940298508
Dibromomethane	0.00746268656716418
Dibutyl_phthalate	1
Dichlofluanid	0.985074626865672
Dichloran	0.0149253731343284
Dichlorprop_Acid	0.00746268656716418
Dichlorvos	0.164179104477612
Dieldrin	0.00746268656716418
Diethyl_phosphate_DEP	0.895522388059702
Diethyl_phthalate	1
Diisopropylphenylphosphate	1
Dimethachlor	1
Dimethyl_phthalate	1
Dinoseb	1
Diphenamid	0.985074626865672
Diphenylamine	1
Disulfoton	0.00746268656716418
Diuron	0.0223880597014925
EPN	0.00746268656716418
EPTC	0.470149253731343
Edifenphos	0.00746268656716418
Endosulfan_1	0.00746268656716418
Endosulfan_2	0.0149253731343284
Endosulfan_II	0.00746268656716418
Endrin_aldehyde	0.985074626865672
Ethalfluralin	0.00746268656716418
Ethion	0.00746268656716418
Ethoprop	0.0223880597014925
Ethyl_acetate	0.798507462686567
Ethyl_butyrate	1
Ethyl_caprate	0.0373134328358209
Ethyl_caproate	0.0373134328358209
Ethyl_caprylate	1
Ethyl_heptanoate	1
Ethyl_laurate	1
Ethyl_laurate_2	1
Ethyl_maltol	1
Ethyl_methacrylate	0
Ethyl_methanesulfonate	0.0223880597014925
Ethyl_myristate	0.940298507462687
Ethyl_oleate	1
Ethyl_palmitate	0.992537313432836
Ethyl_pelargonate	0.00746268656716418
Ethyl_propionate	1
Ethyl_stearate	0.126865671641791
Ethyl_undecanoate	0.0373134328358209
Ethyl_valerate	1
Ethyl_vanillin	1
Ethylan	1
Ethylbenzene	0.985074626865672
Etofenprox	1
Etridiazole	0.00746268656716418
Fenamiphos	1
Fenarimol	0.253731343283582
Fenitrothion	0.00746268656716418
Fenoprop	0.0522388059701493
Fenpropathrin	1
Fenson	0.0522388059701493
Fenthion	0.00746268656716418
Fenvalerate_1	0.932835820895522
Fenvalerate_2	0.880597014925373
Fluazifop_p_butyl	0.00746268656716418
Fluchloralin	0.00746268656716418
Flucythrinate_1	0.723880597014925
Flucythrinate_2	0.91044776119403
Fludioxonil	0.0671641791044776
Fluoranthene	1
Fluorene	1
Fluquinconazole	0.00746268656716418
Fluridone_Sonar	0.947761194029851
Flusilazole	0.0522388059701493
Flutolanil	0.00746268656716418
Flutriafol	0.985074626865672
Folpet	0.00746268656716418
Fonofos	0.00746268656716418
Foramsulfuron	0.985074626865672
Fortex	0.00746268656716418
Furaneol	1
Geraniol	1
Glycerin	0.238805970149254
Glyphosate	0.902985074626866
HFPO_DA	0.970149253731343
Halosulfuron_methyl	1
Heptachlor	0.00746268656716418
Heptachlor_epoxide_isomer_B	0.0447761194029851
Hexachlorobenzene	1
Hexachlorobutadiene	0.0223880597014925
Hexachloroethane	0.0671641791044776
Hexachloropropene	0.00746268656716418
Hexanoic_acid	1
Hexazinone	0.00746268656716418
Hexazinone_Velpar	0.223880597014925
Homosalate	0.402985074626866
Hydroxycitronellal	1
Indeno_1_2_3_cd_pyrene	0.0373134328358209
Iprodione	0.149253731343284
Isazophos	0.00746268656716418
IsodecylDiphenylPhosphate	0.0522388059701493
Isophorone	0.111940298507463
Isopropalin	0.26865671641791
Isosafrole	1
L_Carnitine	0.67910447761194
Lenacil	0.925373134328358
Leptophos	0.00746268656716418
Linuron	0.00746268656716418
MCPA	0.962686567164179
MCPP	0.970149253731343
MGK_264	0.798507462686567
MGK_264_2	0.0895522388059701
Malathion	0.582089552238806
MalathionDiacid	0.932835820895522
Maltol	0.947761194029851
Maltol_2	0.940298507462687
Menthone	1
Mesosulfuron_methyl	0.216417910447761
Metalaxyl	1
Metazachlor	1
Methacrifos	0.00746268656716418
Methapyrilene	1
Methoxychlor	0.985074626865672
Methyl_methacrylate	1
Methyl_methanesulfonate	0.0223880597014925
Methyl_parathion	0.0746268656716418
Metolachlor	1
Metribuzin	0.992537313432836
Mevinphos	1
Mirex	0.082089552238806
Molinate	0.917910447761194
Mono_2_ethyl_5_hydroxyhexyl_phthalate	1
Mono_2_ethyl_5_oxohexyl_phthalate	1
Mono_5_carboxy_2_ethylpentyl_phthalate	0.932835820895522
Monuron	0.00746268656716418
Myclobutanil	0.00746268656716418
NEtFOSAA	0.694029850746269
N_2_4_Dimethylphenyl_formamide	1
N_Nitrosodi_n_butylamine	0.17910447761194
N_Nitrosodi_n_propylamine	1
N_Nitrosodiphenylamine	0.0149253731343284
N_Nitrosoethylmethylamine	0.0597014925373134
N_Nitrosomorpholine	0.611940298507463
Naphthalene	0.694029850746269
Naphthalene_d8	1
Napropamide	1
Nicotine	0.970149253731343
Nitralin	0.0746268656716418
Nitrobenzene	1
Nitrofen	0.00746268656716418
Nonylphenol	0.992537313432836
Nonylphenol_diethoxylate	1
Nonylphenol_monoethoxylate	1
OCDD	0
OCTACHLOROSTYRENE	0
O_O_DiethylPhosphonate	1
O_O_Diethyldithiophosphate	0.0447761194029851
O_O_Diethyldithiophosphate_2	0.0223880597014925
O_O_DimethylThiophosphate	0.0597014925373134
Occtyl_Methoxycinnamate_OMC	1
Octyl_dimethyl_PABA	0.597014925373134
Oxadiazon	0.00746268656716418
Oxamyl	0.0522388059701493
Oxyfluorfen	0.00746268656716418
PBB_153	0.00746268656716418
PCB_101	0.0597014925373134
PCB_105	0
PCB_110	0
PCB_118	0.141791044776119
PCB_128	0
PCB_132	0.440298507462687
PCB_138	0.216417910447761
PCB_146	0.365671641791045
PCB_149	0.0970149253731343
PCB_151	0
PCB_153	0.276119402985075
PCB_156	0.0597014925373134
PCB_157	0.0373134328358209
PCB_167	0
PCB_169	0
PCB_17	0
PCB_170	0.305970149253731
PCB_171	0.082089552238806
PCB_172	0
PCB_177	0.0149253731343284
PCB_180	0.156716417910448
PCB_183	0
PCB_187	0.0447761194029851
PCB_189	0
PCB_191	0.261194029850746
PCB_194	0.0223880597014925
PCB_195	0
PCB_196	0.0149253731343284
PCB_199	0.0223880597014925
PCB_203	0.00746268656716418
PCB_205	0.0149253731343284
PCB_206	0
PCB_208	0
PCB_28	0.373134328358209
PCB_31	0.156716417910448
PCB_33	0.0298507462686567
PCB_44	0
PCB_49	0
PCB_52	0
PCB_66	0.0447761194029851
PCB_70	0.119402985074627
PCB_74	0.104477611940299
PCB_82	0
PCB_87	0
PCB_95	0.0447761194029851
PCB_99	0.0298507462686567
PFHpA	0.962686567164179
PFHxS	0.00746268656716418
PFOS	0.00746268656716418
PFTrDA	1
PFUnA	1
PROPYLENE_THIOUREA	0.0373134328358209
Pebulate	0.559701492537313
Penconazole	0.00746268656716418
Pendimethalin	0.0373134328358209
Pentachloroaniline	0.00746268656716418
Pentachloroanisole	0.0522388059701493
Pentachlorobenzene	0.805970149253731
Pentachlorobenzonitrile	0.00746268656716418
Pentachloroethane	0.0298507462686567
Pentachloronitrobenzene_Quintozene	0.0298507462686567
Pentachlorophenol	1
Pentaerythritol_tribromide	0.00746268656716418
Perylene_d12	1
Phenacetin	1
Phenanthrene	1
Phenanthrene_d10	1
Phenol	1
Phenol_2_octyl	1
Phenothrin_cis	0.992537313432836
Phenothrin_trans	1
Phorate	0.0223880597014925
Phosalone	0.00746268656716418
Phosmet	1
Picloram	0.104477611940299
Piperonyl_butoxide	1
Pirimiphos_ethyl	0.0149253731343284
Pirimiphos_methyl	1
Pregnenolone	0.0671641791044776
Pretilachlor	0.985074626865672
Prochloraz	0.962686567164179
Procymidone	0.985074626865672
Prodiamine	1
Profenofos	0.0447761194029851
Profluralin	0.00746268656716418
Progesterone	1
Prometryne	0.00746268656716418
Pronamide	0.0970149253731343
Propachlor	1
Propazine	0.0597014925373134
Propisochlor	1
Propylene_glycol	0.0746268656716418
Prothiofos	0.335820895522388
Pyraclofos	0.00746268656716418
Pyrazophos	0.716417910447761
Pyrene	1
Pyridaben	0.0298507462686567
Pyridaphenthion	0.0223880597014925
Pyridine	1
Pyrimethanil	0.641791044776119
Pyriproxyfen	0.671641791044776
Quinalphos	0.91044776119403
Resmethrin	0.00746268656716418
Rotenone	0.238805970149254
Safrole	1
Siduron	1
Simetryn	1
Stirophos	0.00746268656716418
Sulfotepp	0.0223880597014925
Sulprofos	0.283582089552239
TBEP	0.537313432835821
TCDF	0.0149253731343284
TCPP	0.917910447761194
Tebuconazole	0.00746268656716418
Tebufenpyrad	0.082089552238806
Tebuthiuron	1
Tefluthrin	1
Terbufos	0.00746268656716418
Terbuthylazine	0.0298507462686567
Terbutryn	0.402985074626866
TetrabromobisphenolABismethylEther	0.00746268656716418
TetrabromophthalicAcid	1
Tetrachloroethene	0.440298507462687
Tetrachloronitrobenzene_Tecnazene	0.00746268656716418
Tetrachlorvinphos	0.0149253731343284
Tetradifon	0.0522388059701493
Tetraethyl_ethylenediphosphate	0.880597014925373
Tetrahydrophthalimide	1
Tetramethrin	0.962686567164179
Thifensulfuron_methyl	0.0149253731343284
Thymol	1
Tillam	0.0671641791044776
Tolclofos_methyl	0.00746268656716418
Toluene	0.253731343283582
Tolylfluanid	1
Tri_M_cresylphosphate	0.798507462686567
Tri_O_cresylphosphate	1
Tri_P_cresylphosphate	0.992537313432836
Triadimefon	0.0447761194029851
Triallate	1
Triazophos	0.425373134328358
TributylPhosphate	1
Trichloroethene	0.141791044776119
Triclosan	0.305970149253731
Trifluralin	0.00746268656716418
TriisopropylPhosphate	0.164179104477612
TripentylPhosphate	1
TripropylPhosphate	1
Tris_1_3_dichloro_2_propyl_phosphate	1
Tris_1_chloro_2_propyl_phosphate	1
Tris_2_chloropropyl_phosphate	1
Tris_2_ethylhexyl_phosphate	1
Valeric_acid	1
Vanillin	1
Vernolate	0.313432835820896
Vinclozolin	0.00746268656716418
X1_1_1_2_Tetrachloroethane	0.00746268656716418
X1_1_1_Trichloroethane	0.0223880597014925
X1_1_2_2_Tetrachloroethane	0.0149253731343284
X1_1_2_Trichloroethane	0.0149253731343284
X1_1_Dichloroethane	0.0149253731343284
X1_1_Dichloroethene	0.0298507462686567
X1_1_Dichloropropene	1
X1_2_3_4_6_7_8_HpCDD	0
X1_2_3_4_6_7_8_HpCDF	0.0298507462686567
X1_2_3_4_7_8_9_HpCDF	0.104477611940299
X1_2_3_4_7_8_HxCDD	0
X1_2_3_4_7_8_HxCDF	0
X1_2_3_6_7_8_HXCDD	0
X1_2_3_6_7_8_HxCDF	0
X1_2_3_7_8_9_HxCDD	0
X1_2_3_7_8_9_HxCDF	0
X1_2_3_7_8_PeCDD	0
X1_2_3_7_8_PeCDF	0
X1_2_3_Trichloro_4_nitrobenzene	0.00746268656716418
X1_2_3_Trichlorobenzene	0.00746268656716418
X1_2_3_Trichloropropane	0.253731343283582
X1_2_3_Trichloropropane_2	0.358208955223881
X1_2_3_Trichloropropane_3	0.00746268656716418
X1_2_4_5_Tetrachlorobenzene	0.00746268656716418
X1_2_4_Trichloro_5_nitrobenzene	0.00746268656716418
X1_2_4_Trichlorobenzene	0.5
X1_2_5_6_Tetrabromocyclooctane	0.41044776119403
X1_2_Dibromoethane	0.0298507462686567
X1_2_Dichlorobenzene	0.0149253731343284
X1_2_Dichloroethane	0.00746268656716418
X1_2_Dichloropropane	0.0149253731343284
X1_3_5_Trimethylbenzene	0.0373134328358209
X1_3_Dichlorobenzene	0.00746268656716418
X1_3_Dichloropropane	0.0223880597014925
X1_4_Dichlorobenzene	0.00746268656716418
X1_4_Dichlorobenzene_d4	1
X1_4_Naphthoquinone	0.0149253731343284
X1_8_Cineole	0.111940298507463
X1_Chloro_2_nitrobenzene	0.0223880597014925
X1_Chloro_4_nitrobenzene	0.0597014925373134
X1_Naphthylamine	0.917910447761194
X1_naphthol	0.985074626865672
X21_Hydroxypregnenolone	0.932835820895522
X25_hydroxycholesterol	0.992537313432836
X2_2_4_dichlorophenoxy_butanoic_acid	0.686567164179104
X2_3_4_5_Tetrachloronitrobenzene	0.00746268656716418
X2_3_4_6_Tetrachlorophenol	0.261194029850746
X2_3_5_6_Tetrachloroaniline	1
X2_3_5_6_Tetrachloronitrobenzene	0.0149253731343284
X2_3_5_Trichlorophenyl_4._nitrophenyl_ether	0.00746268656716418
X2_3_6_Trichlorophenyl_4._nitrophenyl_ether	0.00746268656716418
X2_3_Dichlorophenyl_4._nitrophenyl_ether	0
X2_4._DDD	1
X2_4._DDE	0.00746268656716418
X2_4._DDT	0.641791044776119
X2_4._Methoxychlor	1
X2_4_5_Trichlorophenol	0.0746268656716418
X2_4_5_Trichlorophenyl_4._nitrophenyl_ether	0.00746268656716418
X2_4_5_Trimethylaniline	0.962686567164179
X2_4_5_trichlorophenol	0.00746268656716418
X2_4_6_Trichloronitrobenzene	0.0149253731343284
X2_4_6_Trichlorophenol	0.0223880597014925
X2_4_6_Trichlorophenyl_4._nitrophenyl_ether	0.00746268656716418
X2_4_6_trichlorophenol	0.0373134328358209
X2_4_6_tris_2_4_6_tribromophenoxy_1_3_5_triazine	0.604477611940298
X2_4_Dichloronitrobenzene	0.0223880597014925
X2_4_Dichlorophenol	0.23134328358209
X2_4_Dichlorophenoxyaceticacid	0.00746268656716418
X2_4_Dichlorophenyl_3._methyl_4._nitrophenyl_ether	0.00746268656716418
X2_4_Dimethylphenol	1
X2_4_Dinitrophenol	1
X2_4_Dinitrotoluene	1
X2_4_diaminoanisole_as_sulfate_hydrate	0.813432835820896
X2_4_diaminotoluene	1
X2_5_Dichloronitrobenzene	0.0223880597014925
X2_5_Dichlorophenol	0.00746268656716418
X2_5_Dichlorophenyl_4._nitrophenyl_ether	0.00746268656716418
X2_6_Dichlorophenol	0.00746268656716418
X2_6_Dichlorophenyl_4._nitrophenyl_ether	0.0223880597014925
X2_6_Dinitrotoluene	0.992537313432836
X2_Acetylaminofluorene	0.76865671641791
X2_Aminobiphenyl	1
X2_Bromo_4_2_4_4_trimethylpentan_2_yl_phenol	1
X2_Chloro_6_nitrotoluene	0.985074626865672
X2_Chloronaphthalene	0.194029850746269
X2_Chlorophenol	0.0149253731343284
X2_Chlorophenyl_4._nitrophenyl_ether	0.0373134328358209
X2_Chlorotoluene	0.0149253731343284
X2_Ethylhexyldiphenylphosphate	0.850746268656716
X2_Methyl_4_6_dinitrophenol	0.962686567164179
X2_Methylnaphthalene	1
X2_Methylphenol	0.723880597014925
X2_Naphthylamine	0.992537313432836
X2_Nitroaniline	1
X2_Nitrophenol	1
X2_Phenylphenol	1
X2_Picoline	1
X2_amino_4_nitrotoluene	1
X2_bromoallyl_2_4_6_tribromophenyl_ether	0.00746268656716418
X2_isopropyl_6_methyl_4_pyrimidinol	0.567164179104478
X3_3._Dichlorobenzidine	0.365671641791045
X3_3._Dimethoxybenzidine	0.58955223880597
X3_3._Dimethyl_4_4._diaminodiphenylmethane	1
X3_3._Dimethylbenzidine	0.962686567164179
X3_4_Dichloroaniline	0.0970149253731343
X3_4_Dichloronitrobenzene	0.0149253731343284
X3_4_Dichlorophenyl_4._nitrophenyl_ether	0.00746268656716418
X3_5_Dichloronitrobenzene	0.00746268656716418
X3_5_Dichlorophenyl_4._nitrophenyl_ether	0.0223880597014925
X3_5_dichlorobenzoic_acid	0.0447761194029851
X3_Bromostyrene	0.00746268656716418
X3_Chloro_o_toluidine	1
X3_Chlorophenyl_4._nitrophenyl_ether	0.104477611940299
X3_Methylcholanthrene	0.835820895522388
X3_Methylphenyl_diphenylphosphate_CDP	0.0522388059701493
X3_Nitroaniline	1
X3_Phenoxybenzoicacid	0.686567164179104
X3_hydroxycarbofuran	1
X4_4._DDD	1
X4_4._DDE	0.992537313432836
X4_4._DDT	0.746268656716418
X4_4._Methoxychlor_olefin	1
X4_4._Oxydianiline	0.082089552238806
X4_4._Thiodianiline	0.626865671641791
X4_4._diaminodiphenylmethane	1
X4_6_Dinitro_2_methylphenol	0.962686567164179
X4_Aminobiphenyl	0.992537313432836
X4_Bromophenyl_phenyl_ether	0.0522388059701493
X4_Bromostyrene	0.425373134328358
X4_Chloro_2_nitrotoluene	0.962686567164179
X4_Chloro_3_methylphenol	1
X4_Chloro_3_nitrotoluene	0.940298507462687
X4_Chloroaniline	0.805970149253731
X4_Chlorophenyl_4._nitrophenyl_ether	0.634328358208955
X4_Chlorophenyl_phenyl_ether	0.0149253731343284
X4_Chlorotoluene	0.992537313432836
X4_Methyl_benzylidene_camphor	0.992537313432836
X4_Methylphenol	0.91044776119403
X4_Nitroaniline	0.977611940298508
X4_Nitrophenol	1
X4_Nitrophenyl_phenyl_ether	0.955223880597015
X4_PeCDF	0
X4_Tert_Octylphenol	1
X4_aminobiphenyl	1
X4_chloroaniline	0.940298507462687
X4_fluro_3_phenoxy_benzoic_acid	0.00746268656716418
X4_hydroxybenzoic_acid	1
X5_Nitro_o_toluidine	0.970149253731343
X7_12_Dimethylbenz_a_anthracene	1
X7_dehydrocholesterol	1
a_BHC	0.208955223880597
adrenosterone	0.246268656716418
aldicarb	0.977611940298508
b_BHC	0.23134328358209
baygon	1
benzyl_paraben	0.865671641791045
beta_estradiol	0.559701492537313
bis_2_Chloro_1_methylethyl_ether	1
bis_2_Chloroethoxy_methane	1
bis_2_Chloroethyl_ether	0.0149253731343284
bis_2_Ethylhexyl_phthalate	1
butyl_paraben	1
carbofuran	1
cis_1_2_Dichloroethene	0.0149253731343284
cis_1_3_Dichloropropene	0.111940298507463
cis_Chlordane	0.0895522388059701
cis_Nonachlor	0.477611940298507
cis_Permethrin	0.858208955223881
d_BHC	0.00746268656716418
d_Limonene	1
dimethyl_phosphate_DMP	1
estrone	0.664179104477612
ethyl_paraben	1
heptyl_paraben	0.880597014925373
isobutyl_paraben	1
isopropyl_paraben	1
l_Menthol	0
lambda_Cyhalothrin	1
m_Cresol	1
m_Dinitrobenzene	1
methiocarb	0.00746268656716418
methomyl	1
methyl_paraben	0.970149253731343
metsulfuron_methyl	0.992537313432836
mono_2_ethylhexyl_phthalate_MEHP	0.947761194029851
mono_benzyl_phthalate_MBzP	0.761194029850746
mono_cyclohexyl_phthalate_MCHP	0.17910447761194
mono_ethyl_phthalate_MEP	1
mono_isobutyl_phthalate_MiBP	0.955223880597015
mono_isononyl_phthalate_MiNP	0.955223880597015
mono_methyl_phthalate_MMP	0.723880597014925
mono_n_butyl_phthalate_MnBP	1
mono_n_octyl_phthalate_MOP	0.873134328358209
n_Docosane	0.0149253731343284
n_Dodecane	1
n_Dotriacontane	0.082089552238806
n_Eicosane	0.507462686567164
n_Heptadecane	0.380597014925373
n_Hexacosane	0.0149253731343284
n_Hexadecane	0.544776119402985
n_Nonadecane	0.753731343283582
n_Octacosane	0.380597014925373
n_Octadecane	0.335820895522388
n_Pentadecane	0.992537313432836
n_Propylbenzene	0.619402985074627
n_Tetracosane	0.0149253731343284
n_Tetradecane	1
n_Tetratriacontane	1
n_Triacontane	0.0298507462686567
n_Tridecane	1
n_Undecane	1
nicosulfuron	1
o_Anisidine	0.873134328358209
o_Chlorophenyl_thiourea	0.0597014925373134
o_Toluidine	1
o_aminoazotoluene	0.082089552238806
oxasulfuron	1
oxybenzone	1
oxychlordane	0.0298507462686567
p_Aminoazobenzene	1
p_Cresol	0.985074626865672
p_Dimethylaminoazobenzene	0.194029850746269
p_Phenylenediamine	0.992537313432836
p_cresidine	1
p_p._DDT	1
parlar26	0.0970149253731343
parlar50	0.0373134328358209
perfluorohexanoic_acid_PFHxS	1
phosphate	1
primisulfuron_methyl	1
propyl_paraben	1
prostaglandin_E2	0.447761194029851
protocatechuic_acid	0.671641791044776
r_BHC_Lindane	0.082089552238806
rimsulfuron	0.223880597014925
sulfosulfuron	0.0597014925373134
tau_Fluvalinate_1	0.880597014925373
tau_Fluvalinate_2	0.895522388059702
tert_Butylbenzene	0.343283582089552
testosterone	0.164179104477612
tetrabromobisphenol_A_bisglycidyl_ether	1
tetrabromobisphenol_S_bisglycidyl_ether	1
tetrabromobisphenol_S_bismethyl_ether	0.00746268656716418
transCinnamaldehyde	0.985074626865672
trans_1_2_Dichloroethene	0.0597014925373134
trans_1_3_Dichloropropene	0.119402985074627
trans_3_2_2_dichlorovinyl_2_2_dimethylcylo	0.0149253731343284
trans_Chlordane	1
trans_Nonachlor	0.00746268656716418
trans_Permethrin	1
triasulfuron	1
triclocarban	0.23134328358209
triflusulfuron_methyl	1
triflusulfuron_methyl_2	1
tris_tribromoneopentyl	1
